# Supplementary material for: The Causal Relationship Between Long-Term Exposure to Major PM2.5 Constituents and the Rate of Emergency Department Visits: A Difference-in-Differences Study
Source: Toxics. 2025 Nov 12;13(11):973. doi: 10.3390/toxics13110973 (PMC12656412; doi:10.3390/toxics13110973)
Supplement: Supplementary file 1 [file toxics-13-00973-s001.zip]

Archive with 1 entries (1 files):
- toxics-3947506-supplementary.pdf
